# Supplementary material for: Unsupervised clustering of serum lipase activity in cats: a data-driven approach to correlate clinical, laboratory, and ultrasonographic findings
Source: J Vet Intern Med. 2026 Apr 21;40(2):aalag072. doi: 10.1093/jvimsj/aalag072 (PMC13098366; doi:10.1093/jvimsj/aalag072)
Supplement: aalag072_Supplemental_Files [file aalag072_supplemental_files.zip]

Archive with 4 entries (4 files):
- Supplementary_Figure_S1_aalag072.docx
- Supplementary_Table 4_Cluster_3_Diagnoses_aalag072.docx
- Supplementary_Tables_S1-S3_aalag072.docx
- Supplementary_Text_S1_aalag072.docx
